# Supplementary material for: Temporal and partial inhibition of GLI1 in neural stem cells (NSCs) results in the early maturation of NSC derived oligodendrocytes in vitro
Source: Stem Cell Res Ther. 2019 Aug 27;10:272. doi: 10.1186/s13287-019-1374-y (PMC6712625; doi:10.1186/s13287-019-1374-y)
Supplement: Supplementary file 7 — Upregulated and downregulated genes. (XLSX5 31 kb) [file 13287_2019_1374_MOESM7_ESM.xlsx]

## Sheet: Sheet1
DEGs	logFC	logCPM	LR	PValue	padjFilter	FDR
ACTG2	4.20178	9.95565	97.9431	9.13846e-23	4.56923e-20	4.56923e-20
LGALS1	2.86912	9.72569	35.4702	2.87471e-09	1.06471e-07	1.06471e-07
ANKRD1	2.41135	10.7343	62.9305	2.95027e-15	3.68784e-13	3.68784e-13
CRABP1	2.34034	11.5202	10.1935	0.00142369	0.00668397	0.00668397
TAGLN	2.08681	10.6427	27.3477	1.81256e-07	3.69911e-06	3.69911e-06
TPM2	2.08621	10.2858	39.4999	3.73386e-10	1.69721e-08	1.69721e-08
OCIAD2	2.06198	9.89579	33.9107	6.34599e-09	1.98312e-07	1.98312e-07
NNMT	2.05443	9.81037	17.1166	3.60962e-05	0.000351024	0.000351024
COL1A1	1.99382	10.9138	33.7253	6.98469e-09	2.11657e-07	2.11657e-07
MPC2	1.98793	9.72641	34.1042	5.75861e-09	1.85762e-07	1.85762e-07
MDK	1.8819	9.58209	69.4802	1.14399e-16	2.31933e-14	2.31933e-14
TUBB3	1.80013	10.2289	15.6845	7.65535e-05	0.000617367	0.000617367
CCND2	1.61818	9.64749	27.4628	1.70679e-07	3.55581e-06	3.55581e-06
CNN2	1.53581	10.0505	21.1553	4.40673e-06	6.29532e-05	6.29532e-05
ITGB1	1.49336	10.0639	18.7534	1.53537e-05	0.000176067	0.000176067
TPM1	1.49187	11.1981	30.9397	2.88796e-08	8.0221e-07	8.0221e-07
LINC00152	1.41008	9.80831	23.0395	1.66186e-06	2.72437e-05	2.72437e-05
SH3BGRL3	1.3953	10.2246	58.5266	2.65395e-14	2.70649e-12	2.70649e-12
MYL9	1.29918	10.1892	10.7836	0.00103552	0.00525643	0.00525643
PRSS23	1.29224	10.2957	13.7709	0.000210203	0.00140135	0.00140135
DDT	1.23828	9.56459	26.6363	2.60842e-07	5.0162e-06	5.0162e-06
HIST1H4C	1.23825	10.8139	16.7866	4.2875e-05	0.000404481	0.000404481
SH3BP4	1.20269	9.67622	15.5393	8.25917e-05	0.000660734	0.000660734
MYH9	1.18492	10.4795	29.93	4.83775e-08	1.24045e-06	1.24045e-06
MYL12A	1.14029	10.2903	10.5428	0.00117889	0.00580736	0.00580736
TNFRSF12A	1.13232	9.77835	14.869	0.000117605	0.00087115	0.00087115
SNRPE	1.11603	9.69289	20.4499	6.35354e-06	8.82437e-05	8.82437e-05
NDUFB9	1.1077	10.1168	19.5071	1.03551e-05	0.000125606	0.000125606
MRPL33	1.09421	9.85793	23.6337	1.22175e-06	2.03625e-05	2.03625e-05
TPM4	1.06445	9.83982	16.4063	5.23801e-05	0.000463541	0.000463541
CAP1	1.05171	10.0237	19.6765	9.49479e-06	0.00011722	0.00011722
NSA2	1.04733	9.50303	16.5267	4.91248e-05	0.000446589	0.000446589
CAPN2	1.03469	9.5822	15.3894	8.9356e-05	0.000703591	0.000703591
TUBA1C	1.03298	9.94792	12.8413	0.000344186	0.0021378	0.0021378
TXN	1.02114	10.612	10.2131	0.00140829	0.00664288	0.00664288
TUBB6	0.990813	9.65927	9.54646	0.00202057	0.00894058	0.00894058
ACAT2	0.984829	10.0954	18.6659	1.60596e-05	0.000180122	0.000180122
ZFAS1	0.979142	10.0438	30.6436	3.35672e-08	9.0722e-07	9.0722e-07
EBP	0.974129	9.66051	16.4726	5.05483e-05	0.00045539	0.00045539
SQSTM1	0.96549	10.0698	19.7746	9.02184e-06	0.000115665	0.000115665
SMIM4	0.96301	9.71512	34.4462	4.83015e-09	1.66557e-07	1.66557e-07
IGFBP7	0.960846	9.98197	15.9388	6.68974e-05	0.000556464	0.000556464
UQCRC2	0.958238	9.77985	19.4965	1.04253e-05	0.000125606	0.000125606
MTPN	0.940819	9.63185	18.6137	1.65039e-05	0.000180122	0.000180122
EIF1	0.937083	10.9033	9.93711	0.00163528	0.00750128	0.00750128
LSM7	0.935408	9.63564	22.1559	2.62201e-06	4.03387e-05	4.03387e-05
TMSB10	0.922629	11.8905	16.1811	5.89044e-05	0.000503456	0.000503456
S100A10	0.92215	10.3272	16.6302	4.6546e-05	0.000427027	0.000427027
DYNLT1	0.919063	9.72767	20.4184	6.45424e-06	8.84143e-05	8.84143e-05
RPS21	0.884467	11.4253	14.0128	0.000184793	0.0012571	0.0012571
LASP1	0.882602	9.74494	17.0952	3.65065e-05	0.000351024	0.000351024
PALLD	0.878451	10.0257	17.8202	2.49712e-05	0.000260116	0.000260116
COMMD6	0.878151	9.93182	13.4637	0.000247317	0.00162709	0.00162709
GSTO1	0.877164	9.53692	19.9033	8.42649e-06	0.000109435	0.000109435
ACTR3	0.873175	9.60971	15.0516	0.000106778	0.000821368	0.000821368
NDUFB4	0.871316	10.2879	11.2521	0.000804965	0.00435116	0.00435116
CSTB	0.867075	10.0659	10.6286	0.00112559	0.00568481	0.00568481
ANAPC11	0.862227	9.92242	16.436	5.15383e-05	0.000460163	0.000460163
C1orf54	0.853455	9.59146	11.137	0.000855883	0.00452653	0.00452653
COX8A	0.847744	11.0285	10.4498	0.00123918	0.00604476	0.00604476
SNRPC	0.82117	9.68538	10.5902	0.00114879	0.00577283	0.00577283
GAPDH	0.821148	12.5632	16.2856	5.57602e-05	0.000480692	0.000480692
TCEB1	0.813971	9.59984	14.8919	0.000116151	0.000866799	0.000866799
UQCRH	0.812041	10.6494	14.3749	0.000152581	0.00108213	0.00108213
CAPZB	0.808152	9.91768	14.2553	0.000162621	0.00112931	0.00112931
RPS18	0.805912	11.7893	9.49695	0.00207604	0.00902624	0.00902624
PSMA2	0.801901	9.75996	18.6068	1.65712e-05	0.000180122	0.000180122
DBI	0.799061	10.0443	16.6594	4.58221e-05	0.000424279	0.000424279
RPS23	0.79495	11.3886	9.73922	0.00182016	0.00816215	0.00816215
VDAC2	0.789781	9.95976	14.9722	0.000111388	0.000843847	0.000843847
WDR1	0.789476	9.83959	14.1061	0.000175949	0.00120513	0.00120513
FDPS	0.788593	10.3183	25.3956	4.93498e-07	8.97268e-06	8.97268e-06
PSMB5	0.784849	9.92574	16.1342	6.03905e-05	0.000511784	0.000511784
GAS5	0.782889	9.97629	21.2571	4.17575e-06	6.05181e-05	6.05181e-05
SNRPD2	0.77162	10.2852	14.5131	0.000141846	0.00102787	0.00102787
NDUFB6	0.767999	9.81202	9.30137	0.00230957	0.00986995	0.00986995
ARPC2	0.760495	10.216	14.1245	0.000174221	0.00120152	0.00120152
SNHG5	0.755035	9.87337	19.0951	1.28467e-05	0.000152936	0.000152936
PHB2	0.748362	9.74231	10.8685	0.000989343	0.00507355	0.00507355
PSMB4	0.730492	10.0582	11.0507	0.000896828	0.00467098	0.00467098
PABPC1	0.721978	10.1187	14.8414	0.000119309	0.000877272	0.000877272
MAP4	0.719376	9.98941	10.2162	0.00140626	0.00664288	0.00664288
NDUFC1	0.702828	9.66825	10.0262	0.00155782	0.00721214	0.00721214
NDUFA11	0.695796	10.2002	17.4398	3.04843e-05	0.000307922	0.000307922
MRPL51	0.69528	9.93638	23.6908	1.18683e-06	2.01158e-05	2.01158e-05
FKBP1A	0.688992	9.73963	11.1329	0.000858198	0.00452653	0.00452653
LAMB1	0.68849	9.74506	10.3273	0.00132432	0.00634275	0.00634275
UCP2	0.685729	10.0265	12.9887	0.000318146	0.00199108	0.00199108
ATP5L	0.682098	10.9408	11.6993	0.000633211	0.00360658	0.00360658
PSMB7	0.675448	10.0019	15.927	6.73321e-05	0.000556464	0.000556464
NDUFA8	0.673218	9.56687	13.6615	0.000222564	0.00147394	0.00147394
NDUFB2	0.667363	10.3171	17.9606	2.32002e-05	0.000244213	0.000244213
PSMA3	0.651282	9.72921	10.56	0.0011681	0.0057835	0.0057835
WDR83OS	0.646203	9.95126	11.5795	0.000675355	0.00373124	0.00373124
BRK1	0.644616	9.92263	15.6998	7.58807e-05	0.000616916	0.000616916
SNRPF	0.636617	9.76892	12.213	0.000481216	0.00284743	0.00284743
SNRPG	0.635526	9.94064	12.0507	0.000524706	0.00304802	0.00304802
NDUFA7	0.633603	9.66422	11.8646	0.000579572	0.00333087	0.00333087
EIF3K	0.625844	10.167	11.68	0.000639823	0.00361482	0.00361482
RPS27	0.623032	11.9609	10.3249	0.00132564	0.00634275	0.00634275
UQCR10	0.619186	10.459	15.8828	6.88985e-05	0.000564741	0.000564741
MRPS21	0.607304	9.79663	13.0816	0.000302925	0.00191725	0.00191725
MRPL20	0.601732	9.88188	12.3472	0.000447996	0.00266665	0.00266665
NDUFB7	0.59459	10.1514	16.7198	4.44216e-05	0.000415155	0.000415155
CTC-425F1.4	0.593645	10.5269	14.3583	0.000153892	0.00108375	0.00108375
C14orf2	0.587803	10.4833	11.6943	0.000634759	0.00360658	0.00360658
RPL19	0.585227	11.696	9.65073	0.00190942	0.0085242	0.0085242
NDUFS4	0.577574	9.75519	13.3394	0.00026409	0.00171487	0.00171487
RPL14	0.577018	10.9362	9.77411	0.00178589	0.00811769	0.00811769
RNF181	0.571009	9.83899	10.8974	0.000973802	0.0050196	0.0050196
MRPL52	0.566998	9.83278	9.37364	0.00221995	0.00956874	0.00956874
ATP5J	0.559828	10.3538	11.1351	0.000856839	0.00452653	0.00452653
TXNDC17	0.558051	9.90537	9.74026	0.00181924	0.00816215	0.00816215
NDUFA6	0.513113	10.5243	11.0082	0.00091729	0.0047528	0.0047528
UBL5	0.51309	10.7147	12.9865	0.000318573	0.00199108	0.00199108
SEC11A	0.505408	9.83885	10.1647	0.00144573	0.00672432	0.00672432
SHFM1	0.486971	10.1918	11.3641	0.000757706	0.00411797	0.00411797
RPL37	0.436237	12.3241	9.84902	0.00171472	0.00782975	0.00782975
NDUFS6	0.396949	10.5579	10.4809	0.0012185	0.00597304	0.00597304
TIMM8B	0.395611	10.9886	11.1765	0.000837927	0.00450499	0.00450499
HNRNPC	-0.432652	10.2907	9.43265	0.00214978	0.0093064	0.0093064
MT-ND3	-0.478275	15.6726	13.9634	0.000189659	0.00128148	0.00128148
PSMD4	-0.485594	10.1479	10.3271	0.00132398	0.00634275	0.00634275
MT-ND1	-0.548363	15.8434	22.3099	2.41995e-06	3.84119e-05	3.84119e-05
PEA15	-0.560105	10.2168	9.52187	0.00204797	0.00894308	0.00894308
METAP2	-0.57971	10.4189	13.2414	0.00027822	0.00179497	0.00179497
MT-ATP6	-0.586279	15.7954	11.6545	0.00064844	0.00364292	0.00364292
MT-ND4	-0.588813	15.8227	17.3356	3.21536e-05	0.000321536	0.000321536
PRDX5	-0.590568	10.7602	15.5214	8.33268e-05	0.000661324	0.000661324
HCFC1R1	-0.610609	9.9638	9.75975	0.00180026	0.00814598	0.00814598
SAT2	-0.611706	9.70147	11.1282	0.000860041	0.00452653	0.00452653
ITFG3	-0.63169	9.7854	11.0738	0.000885777	0.00463758	0.00463758
FKBP2	-0.648564	11.2571	16.2869	5.57177e-05	0.000480692	0.000480692
LGALS3BP	-0.66519	10.166	10.5593	0.00116827	0.0057835	0.0057835
TIMP2	-0.67584	11.2455	11.4471	0.000724716	0.0039602	0.0039602
ANXA6	-0.676691	9.84461	12.1219	0.000505158	0.00295414	0.00295414
MT-CYB	-0.686132	16.3838	36.1338	2.04998e-09	7.88453e-08	7.88453e-08
AC107983.4	-0.689671	9.73815	9.59681	0.00196641	0.0087396	0.0087396
RAB13	-0.697199	10.2976	12.1888	0.00048732	0.00286659	0.00286659
VMP1	-0.71127	10.2683	10.1725	0.00143965	0.00672432	0.00672432
CTSA	-0.716823	10.0149	22.3995	2.31106e-06	3.72751e-05	3.72751e-05
MT-CO1	-0.722539	14.9107	9.96696	0.00160858	0.00741279	0.00741279
MT-ND6	-0.726979	15.8653	52.6388	5.00698e-13	3.85152e-11	3.85152e-11
MT-RNR2	-0.730433	16.7864	17.6938	2.66595e-05	0.00027484	0.00027484
MT-RNR1	-0.739394	14.6631	11.6097	0.000664193	0.00371057	0.00371057
RPN1	-0.754027	9.69638	10.2526	0.00137841	0.00656385	0.00656385
MT-ND5	-0.754731	15.7931	48.718	3.57788e-12	2.23618e-10	2.23618e-10
NCL	-0.758008	10.8203	14.971	0.000111386	0.000843847	0.000843847
RP11-864N7.2	-0.775106	10.4655	16.0691	6.25374e-05	0.000525525	0.000525525
RP11-889L3.1	-0.782075	10.4012	9.52992	0.00203968	0.00894308	0.00894308
RP11-114H7.1	-0.811273	9.74019	11.5907	0.000671213	0.00372896	0.00372896
RP3-417G15.1	-0.822535	10.0831	14.4905	0.000143614	0.00103319	0.00103319
KIF1A	-0.82476	10.0031	12.4012	0.00043518	0.00262156	0.00262156
RPL34P33	-0.824955	9.73255	12.7484	0.000361727	0.00221918	0.00221918
DSTN	-0.838207	12.0252	14.3284	0.000156351	0.00109336	0.00109336
HSP90B1	-0.840807	10.8032	12.7096	0.000369161	0.00225098	0.00225098
RP5-857K21.11	-0.842692	11.53	10.577	0.00115729	0.0057835	0.0057835
APP	-0.851385	10.3754	20.2146	7.16854e-06	9.55805e-05	9.55805e-05
RP11-627K11.1	-0.85274	9.84101	17.6551	2.72388e-05	0.000277946	0.000277946
TCF25	-0.861091	10.4495	21.9122	2.97281e-06	4.50426e-05	4.50426e-05
RPS14P3	-0.866167	9.85299	10.431	0.0012522	0.00607862	0.00607862
LRP10	-0.878793	9.90439	15.1698	0.000100312	0.00077761	0.00077761
OAZ2	-0.880496	10.3503	24.3839	8.2994e-07	1.45603e-05	1.45603e-05
RPN2	-0.885423	10.0342	23.8702	1.08153e-06	1.8647e-05	1.8647e-05
PNISR	-0.888846	10.3546	13.1859	0.000286566	0.00182526	0.00182526
RP11-475J5.4	-0.908026	10.3039	11.5659	0.000680324	0.00373804	0.00373804
ATP6V1B2	-0.917061	10.3907	25.3421	5.06676e-07	9.04778e-06	9.04778e-06
MT-ATP8	-0.934327	13.5713	15.2655	9.53415e-05	0.000744855	0.000744855
MT-ND2	-0.93792	16.3517	63.2865	2.45805e-15	3.5115e-13	3.5115e-13
TSPAN3	-0.941747	9.93661	36.2602	1.92488e-09	7.69953e-08	7.69953e-08
RP11-1033A18.1	-0.968584	9.91206	18.736	1.54939e-05	0.000176067	0.000176067
NEFL	-0.972311	11.0636	10.8184	0.00101609	0.00518413	0.00518413
LUC7L3	-0.982357	10.3409	13.8562	0.000200821	0.00134779	0.00134779
MAT2A	-0.993082	9.80402	9.5364	0.00203197	0.00894308	0.00894308
IGFBP2	-0.995579	10.5418	9.36137	0.00223521	0.00959316	0.00959316
APLP1	-1.0216	9.80557	18.942	1.39039e-05	0.000163575	0.000163575
GAPDHP65	-1.06975	9.89417	18.4104	1.83633e-05	0.000195354	0.000195354
DYNC1H1	-1.08	10.3951	28.4223	1.0432e-07	2.5444e-06	2.5444e-06
ENAH	-1.08067	10.8337	13.4277	0.000252091	0.00164765	0.00164765
FTLP3	-1.08621	10.7137	12.5627	0.000399442	0.00242086	0.00242086
ATP6AP1	-1.08902	10.1717	28.0009	1.29494e-07	2.91552e-06	2.91552e-06
PPIG	-1.09028	10.0119	12.3508	0.000447045	0.00266665	0.00266665
IGFBP5	-1.11177	12.1465	12.7893	0.000353854	0.00218428	0.00218428
RP5-1052M9.1	-1.11806	10.1164	14.8108	0.000121302	0.000885413	0.000885413
EIF3A	-1.11841	10.6887	18.5311	1.72284e-05	0.000185252	0.000185252
MAP4K4	-1.14739	10.4364	14.4633	0.000145652	0.00104037	0.00104037
MT-ND4L	-1.16445	12.73	18.7358	1.54776e-05	0.000176067	0.000176067
AC144530.1	-1.16636	9.89663	58.4865	2.70649e-14	2.70649e-12	2.70649e-12
STAT3	-1.17684	10.2795	14.9299	0.000113871	0.000856175	0.000856175
SRSF11	-1.19381	10.5209	16.9825	3.8707e-05	0.000368638	0.000368638
LOC124685	-1.22338	10.2181	27.7755	1.45777e-07	3.10163e-06	3.10163e-06
AAMDC	-1.22418	10.4231	54.4781	1.99532e-13	1.66277e-11	1.66277e-11
DDX24	-1.22556	10.0844	27.9825	1.30767e-07	2.91552e-06	2.91552e-06
GDE1	-1.24215	10.0653	13.2103	0.000282853	0.00181316	0.00181316
PLTP	-1.26125	10.4282	26.9691	2.19776e-07	4.30933e-06	4.30933e-06
UBXN4	-1.2689	9.99228	16.3618	5.3612e-05	0.000470281	0.000470281
MAP1B	-1.27094	12.2435	37.953	8.15084e-10	3.39618e-08	3.39618e-08
KIF5C	-1.27474	10.0044	17.1077	3.6238e-05	0.000351024	0.000351024
RBM25	-1.28067	10.5521	27.7946	1.43882e-07	3.10163e-06	3.10163e-06
RP11-750B16.1	-1.29614	11.3801	17.2988	3.28012e-05	0.000324764	0.000324764
DST	-1.29664	10.9069	19.7007	9.36932e-06	0.000117117	0.000117117
CHD3	-1.30603	9.89222	30.0779	4.4749e-08	1.1776e-06	1.1776e-06
RHBDD2	-1.36147	10.0457	69.4388	1.15967e-16	2.31933e-14	2.31933e-14
SERPINI1	-1.36866	10.1458	12.0416	0.000527307	0.00304802	0.00304802
TTC3	-1.3874	11.3991	28.3698	1.07212e-07	2.55266e-06	2.55266e-06
ECE1	-1.39706	10.121	22.1837	2.58691e-06	4.03387e-05	4.03387e-05
NTN1	-1.46443	10.49	18.6281	1.63763e-05	0.000180122	0.000180122
BASP1	-1.49259	10.4486	28.4356	1.03672e-07	2.5444e-06	2.5444e-06
BAZ1B	-1.51325	10.0337	21.6592	3.39329e-06	5.06461e-05	5.06461e-05
RP11-777B9.5	-1.5136	11.6666	20.0653	7.75696e-06	0.000102065	0.000102065
EEF1A1	-1.52454	9.80662	34.3441	5.08906e-09	1.69635e-07	1.69635e-07
SREK1	-1.55382	9.96862	31.6437	2.01397e-08	5.7542e-07	5.7542e-07
MTND1P23	-1.63302	11.8766	20.9138	4.99433e-06	7.03427e-05	7.03427e-05
ZC3H13	-1.64199	10.3715	27.9782	1.31198e-07	2.91552e-06	2.91552e-06
hsa-mir-6723	-1.64817	12.597	25.9962	3.62766e-07	6.84465e-06	6.84465e-06
PRRC2C	-1.69156	11.0732	48.7372	3.54748e-12	2.23618e-10	2.23618e-10
MTATP6P1	-1.70998	12.6127	21.3006	4.08574e-06	6.00844e-05	6.00844e-05
RP5-857K21.7	-1.72272	11.01	19.7154	9.30518e-06	0.000117117	0.000117117
PRPF38B	-1.73213	10.2771	40.6234	2.11252e-10	1.00596e-08	1.00596e-08
CD47	-1.74028	10.281	50.8833	1.20778e-12	8.627e-11	8.627e-11
RP11-475J5.6	-1.75723	11.2163	20.3827	6.57803e-06	8.88923e-05	8.88923e-05
ANP32B	-1.84991	10.1543	47.8859	5.43883e-12	3.19931e-10	3.19931e-10
MTRNR2L12	-1.85186	11.2544	35.2146	3.28098e-09	1.17178e-07	1.17178e-07
MEGF9	-1.88198	10.0549	27.3014	1.85423e-07	3.70846e-06	3.70846e-06
MTND2P28	-1.99941	10.5602	46.6906	9.97015e-12	5.53897e-10	5.53897e-10
ITSN1	-2.00562	11.0222	56.7123	6.55471e-14	5.95883e-12	5.95883e-12
MTRNR2L2	-2.06884	10.3484	41.8953	1.11707e-10	5.87931e-09	5.87931e-09
MTRNR2L8	-2.07414	11.3969	31.9781	1.70223e-08	5.00656e-07	5.00656e-07
VAMP2	-2.10756	10.6436	122.353	6.16415e-28	6.16415e-25	6.16415e-25
MTRNR2L1	-2.11207	11.3315	25.8911	3.83002e-07	7.09264e-06	7.09264e-06
MTND4P12	-2.12716	12.5113	38.3203	6.7972e-10	2.9553e-08	2.9553e-08
PLXDC2	-2.31539	10.0874	95.3279	3.29017e-22	1.09672e-19	1.09672e-19
SULF1	-2.63253	10.257	41.7363	1.20403e-10	6.02016e-09	6.02016e-09
RP11-461G12.2	-2.99928	10.9769	68.1289	2.24839e-16	3.74732e-14	3.74732e-14
