# Supplementary material for: Temporal and partial inhibition of GLI1 in neural stem cells (NSCs) results in the early maturation of NSC derived oligodendrocytes in vitro
Source: Stem Cell Res Ther. 2019 Aug 27;10:272. doi: 10.1186/s13287-019-1374-y (PMC6712625; doi:10.1186/s13287-019-1374-y)
Supplement: Supplementary file 8 — GO terms that were found to be significantly enriched in the GANT61-OPCs. (XLSX 12 kb) [file 13287_2019_1374_MOESM8_ESM.xlsx]

## Sheet: BP
Category	Term	Count	%	PValue	Genes	List Total	Pop Hits	Pop Total	Fold Enrichment	Bonferroni	Benjamini	FDR
GOTERM_BP_DIRECT	GO:0006936~muscle contraction	4	18.1818	0.000265	ACTG2, TPM2, TPM1, MYL9	21	107	16792	29.8923	0.0548887	0.0548887	0.335056
GOTERM_BP_DIRECT	GO:0045214~sarcomere organization	3	13.6364	0.000536725	ANKRD1, TPM1, ITGB1	21	29	16792	82.7192	0.108057	0.0555727	0.677539
GOTERM_BP_DIRECT	GO:0071260~cellular response to mechanical stimulus	3	13.6364	0.00318815	CNN2, COL1A1, ANKRD1	21	71	16792	33.7867	0.493465	0.202856	3.96299
GOTERM_BP_DIRECT	GO:0042493~response to drug	4	18.1818	0.00533035	LGALS1, COL1A1, MDK, NNMT	21	304	16792	10.5213	0.679669	0.247685	6.544
GOTERM_BP_DIRECT	GO:0007010~cytoskeleton organization	3	13.6364	0.0154999	CNN2, TPM1, TUBB3	21	161	16792	14.8997	0.964112	0.485967	17.9478
GOTERM_BP_DIRECT	GO:0006937~regulation of muscle contraction	2	9.09091	0.0165525	TPM1, MYL9	21	14	16792	114.231	0.971424	0.447074	19.0518
GOTERM_BP_DIRECT	GO:0010812~negative regulation of cell-substrate adhesion	2	9.09091	0.0165525	LGALS1, COL1A1	21	14	16792	114.231	0.971424	0.447074	19.0518
GOTERM_BP_DIRECT	GO:0030049~muscle filament sliding	2	9.09091	0.0443243	TPM2, TPM1	21	38	16792	42.0852	0.999936	0.748303	43.6791
GOTERM_BP_DIRECT	GO:0071230~cellular response to amino acid stimulus	2	9.09091	0.0545453	SH3BP4, COL1A1	21	47	16792	34.0263	0.999994	0.775387	50.8487
GOTERM_BP_DIRECT	GO:0071560~cellular response to transforming growth factor beta stimulus	2	9.09091	0.0568025	COL1A1, ANKRD1	21	49	16792	32.6375	0.999996	0.74943	52.3141
GOTERM_BP_DIRECT	GO:0071407~cellular response to organic cyclic compound	2	9.09091	0.0680119	LGALS1, ANKRD1	21	59	16792	27.1057	1	0.77693	59.0136
GOTERM_BP_DIRECT	GO:0007015~actin filament organization	2	9.09091	0.082395	TPM2, TPM1	21	72	16792	22.2116	1	0.810818	66.3407
GOTERM_BP_DIRECT	GO:0042060~wound healing	2	9.09091	0.0911411	CNN2, TPM1	21	80	16792	19.9905	1	0.816637	70.185

## Sheet: CC
Category	Term	Count	%	PValue	Genes	List Total	Pop Hits	Pop Total	Fold Enrichment	Bonferroni	Benjamini	FDR
GOTERM_CC_DIRECT	GO:0001725~stress fiber	3	13.6364	0.00174558	CNN2, TPM1, MYL9	22	54	18224	46.0202	0.136496	0.136496	1.85784
GOTERM_CC_DIRECT	GO:0070062~extracellular exosome	10	45.4545	0.00244761	ACTG2, SH3BP4, LGALS1, DDT, CNN2, HIST1H4C, SH3BGRL3, PRSS23, ITGB1, TUBB3	22	2811	18224	2.94686	0.186046	0.0978059	2.59615
GOTERM_CC_DIRECT	GO:0005862~muscle thin filament tropomyosin	2	9.09091	0.00460172	TPM2, TPM1	22	4	18224	414.182	0.321206	0.121154	4.83027
GOTERM_CC_DIRECT	GO:0030027~lamellipodium	3	13.6364	0.014419	ACTG2, SH3BGRL3, ITGB1	22	160	18224	15.5318	0.704773	0.262878	14.4353
GOTERM_CC_DIRECT	GO:0071944~cell periphery	2	9.09091	0.0440155	ACTG2, TUBB3	22	39	18224	42.4802	0.977203	0.530567	38.3175
GOTERM_CC_DIRECT	GO:0030017~sarcomere	2	9.09091	0.0440155	ANKRD1, TPM1	22	39	18224	42.4802	0.977203	0.530567	38.3175
GOTERM_CC_DIRECT	GO:0031012~extracellular matrix	3	13.6364	0.0450725	LGALS1, HIST1H4C, COL1A1	22	296	18224	8.39558	0.979226	0.475693	39.0455
GOTERM_CC_DIRECT	GO:0005737~cytoplasm	11	50	0.0507286	ACTG2, SH3BP4, CRABP1, TAGLN, LGALS1, DDT, ANKRD1, SH3BGRL3, MDK, ITGB1, TUBB3	22	5222	18224	1.74493	0.987388	0.464592	42.8111
GOTERM_CC_DIRECT	GO:0005829~cytosol	8	36.3636	0.0716294	ACTG2, CRABP1, CCND2, ANKRD1, TPM2, TPM1, NNMT, MYL9	22	3315	18224	1.99907	0.998056	0.541779	54.9675
GOTERM_CC_DIRECT	GO:0005884~actin filament	2	9.09091	0.0723274	TPM2, TPM1	22	65	18224	25.4881	0.998175	0.503769	55.3296
GOTERM_CC_DIRECT	GO:0030175~filopodium	2	9.09091	0.0787465	ACTG2, ITGB1	22	71	18224	23.3342	0.998982	0.497906	58.5379
GOTERM_CC_DIRECT	GO:0032587~ruffle membrane	2	9.09091	0.0904053	TPM1, ITGB1	22	82	18224	20.204	0.999651	0.514993	63.8357

## Sheet: MF
Category	Term	Count	%	PValue	Genes	List Total	Pop Hits	Pop Total	Fold Enrichment	Bonferroni	Benjamini	FDR
GOTERM_MF_DIRECT	GO:0003779~actin binding	5	22.7273	0.000283222	TAGLN, CNN2, TPM2, TPM1, ITGB1	21	278	16881	14.4579	0.0182436	0.0182436	0.288284
GOTERM_MF_DIRECT	GO:0008307~structural constituent of muscle	3	13.6364	0.00111602	TPM2, TPM1, MYL9	21	42	16881	57.4184	0.0700104	0.0356403	1.13163
GOTERM_MF_DIRECT	GO:0043236~laminin binding	2	9.09091	0.0292223	LGALS1, ITGB1	21	25	16881	64.3086	0.854525	0.474069	26.0862
