# Supplementary material for: Temporal and partial inhibition of GLI1 in neural stem cells (NSCs) results in the early maturation of NSC derived oligodendrocytes in vitro
Source: Stem Cell Res Ther. 2019 Aug 27;10:272. doi: 10.1186/s13287-019-1374-y (PMC6712625; doi:10.1186/s13287-019-1374-y)
Supplement: Supplementary file 9 — GO significantly downregulated in GANT61-OPCs. (XLSX 11 kb) [file 13287_2019_1374_MOESM9_ESM.xlsx]

## Sheet: BP
Category	Term	Count	%	PValue	Genes	List Total	Pop Hits	Pop Total	Fold Enrichment	Bonferroni	Benjamini	FDR
GOTERM_BP_DIRECT	GO:0008380~RNA splicing	4	10	0.00259198	SREK1, SRSF11, RBM25, PRPF38B	29	166	16792	13.9526	0.475988	0.475988	3.31334
GOTERM_BP_DIRECT	GO:0006397~mRNA processing	4	10	0.00320748	SREK1, SRSF11, RBM25, PRPF38B	29	179	16792	12.9393	0.550647	0.329662	4.08511
GOTERM_BP_DIRECT	GO:0006333~chromatin assembly or disassembly	2	5	0.0116161	BAZ1B, CHD3	29	7	16792	165.438	0.945488	0.620832	14.0747
GOTERM_BP_DIRECT	GO:0045773~positive regulation of axon extension	2	5	0.0488742	MAP1B, NTN1	29	30	16792	38.6023	0.999996	0.955811	47.8242
GOTERM_BP_DIRECT	GO:0000381~regulation of alternative mRNA splicing, via spliceosome	2	5	0.0615131	SREK1, RBM25	29	38	16792	30.4755	1	0.957643	56.1427

## Sheet: CC
Category	Term	Count	%	PValue	Genes	List Total	Pop Hits	Pop Total	Fold Enrichment	Bonferroni	Benjamini	FDR
GOTERM_CC_DIRECT	GO:0005737~cytoplasm	18	45	0.00985766	MTRNR2L8, EEF1A1, MTRNR2L12, ANP32B, MTRNR2L2, MAP1B, KIF5C, MTRNR2L1, BASP1, NTN1, TTC3, STAT3, MAP4K4, AAMDC, DST, RBM25, UBXN4, CHD3	36	5222	18224	1.74493	0.605927	0.605927	10.2977
GOTERM_CC_DIRECT	GO:0005604~basement membrane	3	7.5	0.0100635	MEGF9, NTN1, DST	36	79	18224	19.2236	0.613552	0.378351	10.502
GOTERM_CC_DIRECT	GO:0031982~vesicle	3	7.5	0.0250395	ECE1, VAMP2, BASP1	36	128	18224	11.8646	0.90779	0.548221	24.2838
GOTERM_CC_DIRECT	GO:0016607~nuclear speck	3	7.5	0.0567875	ZC3H13, BASP1, RBM25	36	201	18224	7.55556	0.995895	0.746881	47.3414
GOTERM_CC_DIRECT	GO:0030054~cell junction	4	10	0.0573618	MAP1B, VAMP2, BASP1, ITSN1	36	459	18224	4.41152	0.996124	0.670628	47.692
GOTERM_CC_DIRECT	GO:0043005~neuron projection	3	7.5	0.0757316	KIF5C, VAMP2, ITSN1	36	237	18224	6.40788	0.99939	0.708814	57.8489
GOTERM_CC_DIRECT	GO:0070062~extracellular exosome	10	25	0.0792675	CD47, EEF1A1, ECE1, ANP32B, PLXDC2, VAMP2, BASP1, SERPINI1, ITSN1, DST	36	2811	18224	1.80086	0.999575	0.670114	59.5845
GOTERM_CC_DIRECT	GO:0005730~nucleolus	5	12.5	0.0803468	EEF1A1, ANP32B, DDX24, TTC3, CHD3	36	857	18224	2.95346	0.999619	0.626248	60.1011
GOTERM_CC_DIRECT	GO:0045111~intermediate filament cytoskeleton	2	5	0.0952572	DST, CHD3	36	52	18224	19.4701	0.999918	0.648497	66.6508

## Sheet: MF
Category	Term	Count	%	PValue	Genes	List Total	Pop Hits	Pop Total	Fold Enrichment	Bonferroni	Benjamini	FDR
GOTERM_MF_DIRECT	GO:0044822~poly(A) RNA binding	9	22.5	0.000606779	EEF1A1, ZC3H13, SREK1, DDX24, SRSF11, PRRC2C, RBM25, PRPF38B, CHD3	31	1129	16881	4.34095	0.0531615	0.0531615	0.658125
GOTERM_MF_DIRECT	GO:0005515~protein binding	23	57.5	0.0143916	ZC3H13, EEF1A1, ANP32B, SREK1, MAP1B, SRSF11, KIF5C, BASP1, ITSN1, NTN1, TTC3, STAT3, CD47, MAP4K4, ECE1, BAZ1B, AAMDC, PLXDC2, VAMP2, DST, RBM25, UBXN4, CHD3	31	8785	16881	1.42568	0.728733	0.479167	14.5894
